# Supplementary material for: Expression of Myeloperoxidase in Patient-Derived Endothelial Colony-Forming Cells—Associations with Coronary Artery Disease and Mitochondrial Function
Source: Biomolecules. 2024 Oct 16;14(10):1308. doi: 10.3390/biom14101308 (PMC11505856; doi:10.3390/biom14101308)
Supplement: Supplementary file 1 [file biomolecules-14-01308-s001.zip]

Archive with 12 entries (12 files):
- Patient 1 and Patient 2 MPO subfractionation - Figure 1C.tif
- Patient 1 and Patient MPO total protein stain.tif
- Patient 3 and 4 subfractionation.tif
- Patient 3 and Patient 4 MPO total protein stain.tif
- Supp File 1.omv
- Supp File 2 - no association between MPO mRNA expression and the presence of any SmuRFs.omv
- Supp File 3 - no differential mRNA expression of MPO between CAD and no CAD.omv
- Supp File 4 - no significant differences were found with MPO gene expression (yes_no) and the average days to spontaneous growth recorded during the ECFC selective culture .omv
- Supp File 5 - MPO ELISA supernatant .xlsx
- Supplementary tables and figures.pdf
- Whole cell lysate western blot - MPO.tif
- Whole cell lysate western blot - Β  actin.tif
