# Supplementary material for: Expression of Myeloperoxidase in Patient-Derived Endothelial Colony-Forming Cells—Associations with Coronary Artery Disease and Mitochondrial Function
Source: Biomolecules. 2024 Oct 16;14(10):1308. doi: 10.3390/biom14101308 (PMC11505856; doi:10.3390/biom14101308)
Supplement: Supplementary file 1 [file biomolecules-14-01308-s001.zip › Supp File 5 - MPO ELISA supernatant .xlsx]

## Sheet: End point
User: USER
Path: C:\Program Files (x86)\BMG\Omega\User\Data\
Test ID: 3688
Test Name: MPO ELISA KIT EUGENE Level 12
Date: 20/11/2023
Time: 4:25:10 PM
ID1: 20/11/23
ID2: Eugene
ID3: MPO ELISA supernatant
Absorbance			Absorbance values are displayed as OD
	1. Raw Data (450 1)
	1	2	3	4	5	6	7	8	9	10	11	12
A	2.276	2.603	0.097	0.112	0.081	0.112	0.13	0.112
B	1.512	1.769	0.108	0.098	0.103	0.088	0.097	0.112
C	0.936	0.845	0.125	0.093	0.089	0.097	0.093	0.108
D	0.581	0.546	0.1	0.097	0.086	0.087	0.084	0.099
E	0.33	0.333	0.097	0.099	0.081	0.089	0.107	0.099
F	0.233	0.228	0.114	0.106	0.106	0.106	0.106	0.102
G	0.183	0.192	0.121	0.111	0.134	0.106	0.177	0.106
H	0.126	0.132	0.185	0.119	0.106	0.104	0.111	0.121
	2. Raw Data (630 2)
	1	2	3	4	5	6	7	8	9	10	11	12
A	0.034	0.034	0.034	0.038	0.034	0.041	0.035	0.034
B	0.034	0.036	0.035	0.034	0.034	0.031	0.033	0.033
C	0.034	0.034	0.038	0.033	0.033	0.031	0.033	0.035
D	0.041	0.034	0.034	0.037	0.034	0.035	0.034	0.035
E	0.033	0.034	0.034	0.035	0.034	0.035	0.033	0.034
F	0.035	0.035	0.036	0.034	0.035	0.034	0.035	0.034
G	0.035	0.035	0.035	0.035	0.034	0.035	0.036	0.036
H	0.036	0.038	0.037	0.037	0.036	0.034	0.036	0.037
	450-630
	1	2	3	4	5	6	7	8	9	10	11	12
A	2.242	2.569	0.063	0.074	0.047	0.071	0.095	0.078							mpo pg/ml		background subtraction
B	1.478	1.733	0.073	0.064	0.069	0.057	0.064	0.079							2000	2.4055	2.3135
C	0.902	0.811	0.087	0.06	0.056	0.066	0.06	0.073							1000	1.6055	1.5135
D	0.54	0.512			0.052	0.052	0.05	0.064							500	0.8565	0.7645
E	0.297	0.299	0.063	0.064	0.047	0.054	0.074	0.065							250	0.526	0.434
F	0.198	0.193	0.078	0.072	0.071	0.072	0.071	0.068							125	0.298	0.206
G	0.148	0.157	0.086	0.076	0.1	0.071	0.141	0.07							62.5	0.1955	0.1035
H	0.09	0.094	0.148	0.082	0.07	0.07	0.075	0.084							31.25	0.1525	0.0605
															0	0.092	0
	background =		0.092
	CT	ave	background subtraction	1:20 dilution	undiluted		cacs
	2963	0.0685	-0.0235		0		17
	2864	0.0685	-0.0235		0		18
	2989	0.0735	-0.0185		0		23
	2970	0.0635	-0.0285		0		36
	3028	0.075	-0.017		0		48
	3072	0.081	-0.011		0		54
	2985	0.115	0.023	18.3163	366.325	pg/ml	144
	2964	0.059	-0.033		0		0
	3026	0.063	-0.029		0		0
	3063	0.061	-0.031		0		0
	3068	0.052	-0.04		0		0
	3069	0.0505	-0.0415		0		0
	3090	0.0715	-0.0205		0		0
	2994	0.0855	-0.0065		0		5
	3057	0.07	-0.022		0		9
	2982	0.0865	-0.0055		0		188
	3129	0.0715	-0.0205		0		199
	2999	0.0665	-0.0255		0		234
	3058	0.057	-0.035		0		238
	3070	0.0695	-0.0225		0		305
	2863	0.0695	-0.0225		0		405
	2969	0.1055	0.0135	11.4623	229.247	pg/ml	592
	3078	0.0795	-0.0125		0		760
